# Supplementary material for: Serum Sestrin2 Was Lower in Septic Shock Patients with Cardiomyopathy
Source: Dis Markers. 2022 Sep 1;2022:1390373. doi: 10.1155/2022/1390373 (PMC9458382; doi:10.1155/2022/1390373)
Supplement: Supplementary Materials — The original clinical trial data, including clinical findings and observation outcomes, are contained in the supplemental material. This general report, which is derived from the patient's electronic case report format (eCRF), is used to rebuild and assess the clinical trial. [file 1390373.f1.zip]

Archive with 2 entries (2 files):
- 0.healthy controls, demographic.docx
- 1.septic shock, demographic and disease data.docx
